# Supplementary material for: Tumor exosome-based nanoparticles are efficient drug carriers for chemotherapy
Source: Nat Commun. 2019 Aug 23;10:3838. doi: 10.1038/s41467-019-11718-4 (PMC6707218; doi:10.1038/s41467-019-11718-4)
Supplement: Supplementary file 4 — Source Data [file 41467_2019_11718_MOESM4_ESM.xlsx]

## Sheet: Figure 2
Figure 2. Role of autophagy in the exocytosis of PSiNPs.
(c) Relative amount of the exocytosed PSiNPs
		Control	3-MA	Rapamycin	CBZ
	#1	98.5304	89.593	112.156	107.149
	#2	101.091	85.1376	110.188	114.876
	#3	100.379	87.3653	107.328	123.733
(d) Relative amount of the exocytosed PSiNPs in wild type and Atg7-/- MEF cells
		MEF	ATG7-/- MEF
	#1	99.365	81.99
	#2	94.985	90.67
	#3	101.615	87.23

## Sheet: Figure 3
Figure 3. Evaluation of exosomes sheathed on PSiNPs in E-PSiNPs.
(a) Hydrodynamic diameter of PSiNPs and E-PSiNPs						(f) Yield of E-PSiNPs when Bel7402 cells were pretreated with PSiNPs and then incubated in fresh medium containing DMA or ionomycin
	Size (nm)	E-PSiNPs	DOX@E-PSiNPs				Control	DMA	Ionomycin
	0.4	0	0			#1	105.579	56.6848	141.004
	0.463	0	0			#2	98.0051	54.3836	142.816
	0.536	0	0			#3	96.4159	49.1985	147.235
	0.621	0	0
	0.719	0	0
	0.833	0	0
	0.965	0	0
	1.12	0	0
	1.29	0	0
	1.5	0	0
	1.74	0	0
	2.01	0	0
	2.33	0	0
	2.7	0	0
	3.12	0	0
	3.62	0	0
	4.19	0	0
	4.85	0	0
	5.61	0	0
	6.5	0	0
	7.53	0	0
	8.72	0	0
	10.1	0	0
	11.7	0	0
	13.5	0	0
	15.7	0	0
	18.2	0	0
	21	0	0
	24.4	0	0
	28.2	0	0
	32.7	0.046	0
	37.8	0.333	0
	43.8	0.902	0
	50.7	1.73	0
	58.8	2.75	0
	68.1	3.93	0
	78.8	5.18	0
	91.3	6.43	0.0265
	106	7.59	0.585
	122	8.54	1.88
	142	9.19	3.84
	164	9.45	6.21
	190	9.28	8.62
	220	8.67	10.7
	255	7.66	12
	295	6.37	12.5
	342	4.91	12
	396	3.44	10.6
	459	2.11	8.54
	531	1.07	6.15
	615	0.379	3.82
	712	0.0543	1.88
	825	0	0.594
	955	0	0.0271
	1110	0	0
	1280	0	0
	1480	0	0
	1720	0	0
	1990	0	0
	2300	0	0
	2670	0	0
	3090	0	0
	3580	0	0
	4150	0	0
	4800	0	0
	5560	0	0
	6440	0	0
	7460	0	0
	8630	0	0

## Sheet: Figure 4
Figure 4. Characterization of DOX@E-PSiNPs.
(b) Colocalization of DiO, DOX and PSiNPs in DOX@E-PSiNPs					(c) Hydrodynamic diameter of E-PSiNPs incubating in PBS with or without 10% FBS
	Size (nm)	E-PSiNPs	DOX@E-PSiNPs				PBS			10% FBS in PBS
	0.4	0	0			Time (day)	#1	#2	#3	#1	#2	#3
	0.463	0	0			1	280.1	292.9	267.2	269.4	257.2	281.2
	0.536	0	0			3	274.9	290.2	260.1	273.4	266.3	279.1
	0.621	0	0			5	270.3	287.8	252.1	263.2	250.2	276.4
	0.719	0	0			7	264.8	279.7	250.4	258.5	240.2	276.6
	0.833	0	0
	0.965	0	0
	1.12	0	0		(d) Degradation behavior of PSiNPs, E-PSiNPs and DOX@E-PSiNPs in PBS
	1.29	0	0
	1.5	0	0				PSiNPs			E-PSiNPs			DOX@E-PSiNPs
	1.74	0	0			Time (h)	#1	#2	#3	#1	#2	#3	#1	#2	#3
	2.01	0	0			0	0	0	0	0	0	0	0	0	0
	2.33	0	0			0.5	26.29	25.06	27.52	3.38	3.09	3.67	4.22	3.72	4.71
	2.7	0	0			2	33.44	32.56	34.32	4.44	4.1	4.78	4.87	4.38	4.36
	3.12	0	0			6	35.78	34.24	37.32	4.65	4.33	4.97	5.01	4.58	5.42
	3.62	0	0			12	36.75	35.84	37.66	4.86	4.21	5.51	5.09	4.67	5.61
	4.19	0	0			36	36.86	35.65	38.07	5.23	4.69	5.77	5.15	4.62	5.68
	4.85	0	0			72	37.18	36.02	38.39	5.23	4.97	5.5	5.07	4.63	5.69
	5.61	0	0
	6.5	0	0		(e) In vitro DOX release profiles of DOX@PSiNPs and DOX@E-PSiNPs
	7.53	0	0
	8.72	0	0
	10.1	0	0				DOX@PSiNPs			E-DOX@PSiNPs
	11.7	0	0			Time (h)	#1	#2	#3	#1	#2	#3
	13.5	0	0			0.017	14.291	17.091	11.491	9.958	12.985	6.931
	15.7	0	0			0.083	17.613	21.313	13.913	11.771	14.734	8.808
	18.2	0	0			0.167	20.549	23.307	17.791	15.173	18.66	11.686
	21	0	0			0.5	22.003	25.103	18.903	14.634	17.291	11.977
	24.4	0	0			1	36.792	40.082	33.502	15.617	17.182	14.052
	28.2	0	0			2	56.603	60.473	52.733	18.011	20.798	15.224
	32.7	0	0			4	58.501	61.279	55.723	22.314	26.001	18.627
	37.8	0	0			8	63.352	66.475	60.229	29.662	31.783	27.541
	43.8	0	0			12	69.067	73.167	64.967	30.382	33.282	27.482
	50.7	0	0
	58.8	0	0
	68.1	0	0
	78.8	0	0
	91.3	0	0
	106	0	1.21
	122	0	3.62
	142	2.71	6.66
	164	8.23	9.62
	190	14.2	11.9
	220	18.1	13.1
	255	18.8	13.1
	295	16.2	11.9
	342	11.6	9.94
	396	6.39	7.49
	459	2.29	4.99
	531	0.213	2.8
	615	0	1.19
	712	0	0.288
	825	0	0
	955	0	0
	1110	0	0
	1280	0	0
	1480	0	0
	1720	0	0
	1990	0	0
	2300	0	0
	2670	0	0
	3090	0	0
	3580	0	0
	4150	0	0
	4800	0	0
	5560	0	0
	6440	0	0
	7460	0	0
	8630	0	0

## Sheet: Figure 5
Figure 5. Cellular uptake and cytotoxicity of DOX@E-PSiNPs against CSCs.
(a) Relative DOX mean fluorescence intensity (MFI) of H22 CSCs
		DOX			DOX@PSiNPs			DOX@E-PSiNPs
	DOX concentration (μg/mL)	#1	#2	#3	#1	#2	#3	#1	#2	#3
	0.5	8.50472	9.13142	8.863	16.1779	17.4137	15.4902	52.6487	49.7423	49.9187
	1	22.348	24.7051	21.8661	36.5147	37.1641	35.0259	76.9134	77.0512	76.905
	2	44.4706	48.2657	50.5466	63.0462	60.5016	58.1177	103.45	102.584	93.9665
(b) Relative colony number of tumor spheroids when H22 cells were pretreated with free DOX, DOX@PSiNPs or DOX@E-PSiNPs
		DOX					DOX@PSiNPs					DOX@E-PSiNPs
	DOX concentration (μg/mL）	#1	#2	#3	#4	#5	#1	#2	#3	#4	#5	#1	#2	#3	#4	#5
	0.25	33.1035	27.5862	28.9655	35.1724	24.8276	35.1724	33.7931	26.8966	35.8621	30.3448	13.1035	8.27586	8.27586	8.27586	6.89655
	0.5	23.4483	22.7586	23.4483	26.8966	17.931	23.4483	32.4138	25.5172	22.7586	26.2069	1.37931	2.06896	3.44828	1.37931	2.75862
	1	15.8621	14.4828	15.1724	15.1724	9.65517	26.2069	20	20	18.6207	15.8621	0.689655	0.689655	1.37931	0.689655	0.689655
(c) Relative colony size of tumor spheroids when H22 cells were pretreated with free DOX, DOX@PSiNPs or DOX@E-PSiNPs
		DOX					DOX@PSiNPs					DOX@E-PSiNPs
	DOX concentration (μg/mL）	#1	#2	#3	#4	#5	#1	#2	#3	#4	#5	#1	#2	#3	#4	#5
	0.25	86.9682	73.3132	69.078	78.9845	73.9826	78.1915	86.2745	89.0858	83.5118	79.8852	46.0277	42.2549	47.0986	44.2386	43.5206
	0.5	58.21	58.8794	62.437	59.4027	54.2061	48.2061	61.717	64.2748	59.6826	48.2426	34.4173	42.8756	39.2854	38.9933	31.1922
	1	44.0926	41.6342	47.1595	44.0804	41.6707	38.6707	43.1068	39.5064	42.9973	44.0804	30.9488	23.7806	26.105	31.3504	32.6039
(d) Relative DOX mean fluorescence intensity (MFI) of B16-F10 CSCs
		DOX			DOX@PSiNPs			DOX@E-PSiNPs
	DOX concentration (μg/mL)	#1	#2	#3	#1	#2	#3	#1	#2	#3
	0.5	6.0561	5.4232	6.6532	8.37515	7.54342	9.324	39.4921	35.3434	44.2313
	1	19.053	18.3232	21.3212	26.3193	25.2424	28.2423	67.938	64.3543	71.4353
	2	41.3569	40.2131	41.2232	43.0677	44.4325	42.3533	100.001	94.2323	106.324
(e) Relative colony number of tumor spheroids when B16-F10 cells were pretreated with free DOX, DOX@PSiNPs or DOX@E-PSiNPs
		DOX					DOX@PSiNPs					DOX@E-PSiNPs
	DOX concentration (μg/mL）	#1	#2	#3	#4	#5	#1	#2	#3	#4	#5	#1	#2	#3	#4	#5
	0.25	72.4456	69.6592	78.0183	73.3453	80.9032	70.588	72.4456	75.232	75.3232	78.4232	39.0092	38.0804	44.5819	40.1342	41.4243
	0.5	57.585	60.3713	55.7274	59.3232	57.2323	53.8698	51.0834	54.7986	53.5232	56.4223	26.0061	24.1485	28.7925	26.3224	23.4224
	1	39.0092	34.3652	39.938	38.2324	34.2324	29.7213	28.7925	32.5076	30.1242	31.4353	10.2167	13.0031	15.7894	14.3232	9.32424
(f) Relative colony size of tumor spheroids when B16-F10 cells were pretreated with free DOX, DOX@PSiNPs or DOX@E-PSiNPs
		DOX					DOX@PSiNPs					DOX@E-PSiNPs
	DOX concentration (μg/mL）	#1	#2	#3	#4	#5	#1	#2	#3	#4	#5	#1	#2	#3	#4	#5
	0.25	76.2387	80.0951	86.0237	79.2323	81.3255	73.6055	75.4752	73.1848	74.2345	72.4342	48.3328	46.3696	47.4447	43.3231	49.2331
	0.5	61.7872	62.426	61.1016	59.3232	62.09	58.8579	61.4833	63.1271	63.1242	59.1412	33.5307	31.3493	34.8707	36.3152	30.2345
	1	51.6049	47.5615	50.8024	49.2313	51.0242	46.315	45.1542	44.4219	48.3232	44.2323	21.6578	19.5232	23.4886	17.3242	23.2144

## Sheet: Figure 6
Figure 6. Accumulation and penetration of DOX@E-PSiNPs into tumor parenchyma.
(a) DOX content in tumor tissues and major organs of H22 tumor-bearing mice
		DOX content (μg/g protein)
		DOX			DOX@PSiNPs			DOX@E-PSiNPs			High DOX
		#1	#2	#3	#1	#2	#3	#1	#2	#3	#1	#2	#3
	Heart	0.462285	0.468588	0.427486	0.392801	0.413629	0.445583	0.394851	0.454111	0.446628	0.554746	0.626983	0.580078
	Liver	4.7629	4.74354	4.45272	4.32042	4.49765	5.04839	4.44289	4.50798	4.43159	5.69758	5.53934	6.11927
	Spleen	2.13387	2.33122	2.15988	2.10616	2.33711	2.12357	2.32587	2.16607	1.92129	2.3032	2.4557	2.54054
	Lung	0.854348	1.53717	0.897774	1.00338	1.51015	1.44007	1.52329	1.49107	1.2413	1.72264	1.94366	1.84261
	Kidney	3.95931	4.07748	3.97672	4.00446	4.14115	3.49921	3.35016	4.10321	3.58724	4.50218	4.67342	5.24315
	Tumor	0.462631	0.493147	0.516804	0.538235	0.57283	0.513099	1.21122	1.24784	1.27818	1.20885	1.15487	1.22987
(c) DOX distribution profile from the blood vessels to tumor tissues on the specified white lines						(d) Relative DOX fluorescence intensity in GFP-positive tumor cells
							DOX	DOX@PSiNPs	DOX@E-PSiNPs	High DOX
	Depth (μm)	DOX	DOX@PSiNPs	DOX@E-PSiNPs		#1	29	35.423	108.323	93.23
	0	40.3333	36.6667	39.3333		#2	31.23	30.234	102.251	92.31
	1	18.3617	64.0286	71.2231		#3	30.234	30.321	96.423	92.23
	2	26.6494	59.9329	35.4565
	3	44.1024	58.1177	47.8418
	4	51.0517	63.4761	68.0691
	5	43.4915	52.9603	75.038		(e) Relative DOX fluorescence intensity in SPs
	6	51.5159	66.8441	79.295
	7	51.347	72.139	64.2395			DOX	DOX@PSiNPs	DOX@E-PSiNPs	High DOX
	8	45.0361	66.2402	76.4944		#1	58.372	61.323	101.241	87.324
	9	39.5046	53.454	74.3571		#2	61.372	58.323	96.323	82.21
	10	39.5967	36.8997	48.8129		#3	65.283	64.213	103.234	88.134
	11	40.2651	43.7518	31.0668
	12	28.3606	51.7128	44.3505
	13	17.2505	56.1261	31.5702
	14	7.3242	54.474	12.6875
	15	0.0214	40.9388	1.3005
	16	0	25.4915	3.261
	17	0	9.3618	0.138
	18	0.4044	10.3958	2.722
	19	0.2371	6.6965	0.2627
	20	0.21	1.495	0.3303
	21	0	2.0863	3.1007
	22	0	0.1308	0.7573
	23	1.2563	1.4769	3.6009
	24	0.7806	1.1611	0.5099
	25	0	4.5774	0.8641
	26	0	14.6107	0.3744
	27	0	1.1068	1.1028
	28	0.0365	2.151	0.0865
	29	0.1612	0.5276	1.0742
	30	0.0005	5.5554	1.4854
	31	0.0212	16.9589	0.1222
	32	0	1.102	0.2019
	33	0	0.1213	0.144
	34	0.5101	1.7385	5.1244
	35	0.1182	2.1709	0.4614
	36	0	3.5443	2.4575
	37	0	2.7445	0.2267
	38	0	0.4909	3.6103
	39	0	0.1485	0.3516
	40	0	0	1.1992
	41	0	0	0.9488
	42	1.3203	0	0.4072
	43	0.9253	0	0.0349
	44	0	0.4281	0
	45	0	0.2887	0
	46	0	0.8826	3.5458
	47	0	1.4586	0.9318
	48	0	2.9303	0.0625
	49	0	2.7751	1.5173
	50	0	0.1143	4.8014
	51	0.2176	0	15.3161
	52	0.0631	0	26.3255
	53	0	0	14.8597
	54	0	0.0038	2.4429
	55	0	0.2097	0.1322
	56	0	0.0625	0
	57	0.4105	0	0
	58	3.1543	0	0
	59	0.7021	0.009	5.8597
	60	0.6212	0.0159	6.5455
	61	0.0033	0	2.5533
	62	0	0.5761	0.2723
	63	0.4069	0	0.3832
	64	1.1837	0.1088	0.0765
	65	0.3982	0.3886	0.0574
	66	0.0187	0.0851	0.0078
	67	0	0.1027	0.5132
	68	0	0.0297	0.1394
	69	0	0.3172	0
	70	0	0	0
	71	0	0	0
	72	0	0.1382	0
	73	0	0	0
	74	0	0	0
	75	0.7464	0	0
	76	0.2726	0	0
	77	0	0.2077	0
	78	0	0.6131	0.4495
	79	0	0	0.1179
	80	0	0.0137	0
	81	0	2.0715	0
	82	0	1.3537	0
	83	0	1.0367	2.0272
	84	0	0.0952	0.555
	85	0	0	0
	86	0.0725	0.1258	0.0076
	87	0.1487	1.7823	0
	88	0	0.8945	0
	89	0.4099	0.1364	0
	90	0.034	0.23	0
	91	0	0.1237	0
	92	0	0	0
	93	1.2401	0	0
	94	0.0114	0	0
	95	0	0.0801	0
	96	0	0.1077	0
	97	0	0.8613	0
	98	0	0	0
	99	0	0.2216	0
	100	0.0163	0.0879	0
	101	0.1329	0	0
	102	0	0	0.011
	103	0	12.6247	0
	104	0	18.3731	0
	105	0	27.9383	0
	106	0	31.868	0
	107	0	26.1268	0
	108	0	24.7544	0
	109	0	15.8922	0
	110	3.2828	14.0727	0
	111	2.4874	32.0375	0
	112	0	21.7372	0
	113	0	11.9445	0
	114	0	18.5087	0
	115	0	12.2083	1.2021
	116	0	9.5406	0.8344
	117	1.2042	20.8158	0.0956
	118	2.2034	26.9728	0
	119	0	23.4075	0
	120	0	1.1645	0
	121	0	0	0
	122	0.0131	0	0
	123	0	1.1429	0
	124	0	0.442	1.4136
	125	0	0	0.5683
	126	0	0	0
	127	0	0	0
	128	1.0816	0	0
	129	0.075	0	0
	130	0	0	0.3726
	131	0.0478	0	1.4766
	132	0.1897	0	0.6822
	133	0	0	1.5552
	134	0	0	0.9921
	135	0	0.4327	0.0967
	136	0	1.2117	0
	137	0	0.0156	0.8889
	138	0	0	0.4215
	139	0	0	0
	140	0	0	0
	141	0	0	0
	142	0	0	0
	143	0	0	0
	144	0	0	0
	145	0	0	0
	146	0	0	0
	147	0	0	2.4803
	148	0.1291	0	1.3975
	149	0.3535	0	0
	150	0	0.9758	0
	151	0	2.8595	0.9235
	152	0	0.1105	0.3671
	153	0	0	0
	154	0	0.3385	0
	155	0.0305	0	3.5675
	156	1.5838	0	12.185
	157	1.2369	0	16.0208
	158	0.1686	0	7.0223
	159	0.9623	0	0.4612
	160	0	0.1224	0
	161	0.6266	0	0
	162	1.3051	0	0
	163	0	0	5.7507
	164	0	0	13.4939
	165	0	0	10.148
	166	0	0	19.5546
	167	0	0	24.0575
	168	0	0	16.6801
	169	0	0	5.3908
	170	0	0	0.0302
	171	0	0.3661	0.0142
	172	0.1291	0	0.1853
	173	0.0862	0	0.126
	174	0.0746	0.0581	0
	175	0	0.0081	0
	176	0.0255	0	0
	177	0	1.4995	0
	178	0	0.76	0
	179	0	0	0
	180	0	0	0
	181	0	0	0
	182	0	0	0
	183	0	0	0
	184	0	0	0
	185	0	0	0.2755
	186	0.2358	0	0.1907
	187	0.1592	1.4251	0
	188	0.216	0.8019	0.3406
	189	0	0	0.2984
	190	0	0	0
	191	0.0763	0	0
	192	0.7483	0	2.9073
	193	0.3232	0	5.6893
	194	0	0	6.0287
	195	0	0	6.9178
	196	0	0	8.1655
	197	0	0.0436	9.129
	198	0	0.0108	15.0454
	199	0	0	40.3412
	200	0	0.5425	34.0371
	201	0	2.9114	7.5245
	202	0	0	0
	203	0	0	0
	204	0	0	0
	205	0	0	0.0967
	206	0	0	0.0793
	207	0	0	0
	208	0	0	0
	209	0	0	3.5175
	210	0	0	13.3322
	211	0.1291	0	23.2229
	212	0	0	16.0994
	213	0	0.0119	4.2788
	214	0.1714	0.8402	0
	215	0.1975	0.0861	0
	216	0.287	0	0.2319
	217	1.3916	0	0.4661
	218	0.3312	0	0.495
	219	0.0902	0.0273	5.191
	220	0.2078	0	9.2825
	221	0.4876	0	12.3383
	222	2.0775	0	9.5761
	223	0	0	0.9616
	224	0	0	0
	225	0	0.3465	1.0401
	226	0	3.6958	0.9827
	227	0	0.9969	0
	228	0	0.4879	0
	229	0	4.9764	0.2861
	230	0	3.4396	8.3061
	231	0	2.3385	9.8948
	232	0	0.9077	1.0974
	233	0	0.2765	1.5491
	234	0	0	0.5547
	235	0	0	0.4335
	236	0	0	0.3333
	237	0	0.6771	0.3806
	238	0	0.5469	0
	239	0	0.3595	0.7522
	240	0	0	8.7479
	241	0	0	33.5974
	242	0	0	59.1148
	243	0	0.0101	53.8615
	244	0	0	40.7896
	245	0.2412	0	48.6463
	246	0.0211	0	44.7613
	247	0	0	16.263
	248	0	0	5.8769
	249	0	0	11.2762
	250	0	0	10.6555
	251	0	0	6.962
	252	0.0312	0	12.2625
	253	0.9167	0	23.3136
	254	0.0151	0	35.8759
	255	0	0	33.5373
	256	0	0	15.216
	257	0	0	1.8435
	258	0	0	5.4222
	259	0	0	9.1785
	260	0.014	0	2.9421
	261	0.572	0	0
	262	0.6727	0	0
	263	0	0	0
	264	0	0	0
	265	0	0	0.0193
	266	0	0	0
	267	0	0.0817	0
	268	0	0	0
	269	0	0	0.2682
	270	0.3367	2.2632	0.6119
	271	0.0007	2.5395	0
	272	0.3741	1.4966	0
	273	0.2695	0	0
	274	0	0	0
	275	0	0	0
	276	0	0.155	0
	277	0	1.8942	0
	278	0	7.3637	0
	279	0	1.5418	0
	280	0	0.25	0
	281	0	0	0
	282	0	0	0
	283	0.1061	0	0.3333
	284	0.0041	0	0.63
	285	0	0	0
	286	0	0	0.0381
	287	0	0	0.1053
	288	0	0	0
	289	0	0.3493	0
	290	0	0	0
	291	0	0.2872	0
	292	0	0.2498	0
	293	0	0.4555	0
	294	0	0	0
	295	0	0	0
	296	0.0234	0	0
	297	1.2943	0	0
	298	0	0	0
	299	0	0	0
	300	0	0	0
	301	0	1.973	0
	302	0	1.6121	0
	303	0	0.803	0.7339
	304	0	1.7908	1.7406
	305	0	0	0
	306	0	0	1.9825
	307	0	0	9.6376
	308	0	0.1875	21.1572
	309	0	0	27.4808
	310	0	0	6.3766
	311	0	0	2.4341
	312	0	0	5.1179
	313	0	0	16.3526
	314	0	0	27.7568
	315	0	0.3555	25.4515
	316	0	0	2.6313
	317	0	0	1.3544
	318	0	0.3902	0
	319	0	1.0109	0.1407
	320	0	0.0544	0.5633
	321	0	0	1.5056
	322	0	0.082	5.7398
	323	0	0	0
	324	0	0	0
	325	0	0	0
	326	0	0	0
	327	0.0258	0	0
	328	0.1263	0	0
	329	0.0003	0.1367	0
	330	0	0	0
	331	0	0	0
	332	0	0.1244	0.2174
	333	0	0.1443	0.8672
	334	0	0.4021	0.6863
	335	0	0.3905	2.3933
	336	0	0	4.0657
	337	0	0.1728	3.8212
	338	0	0	0
	339	0	0.0261	0
	340	0.0415	0	0
	341	0	1.5566	0
	342	0	0.2144	0
	343	0	0	0
	344	0	0.0013	0
	345	0	0.1941	0
	346	0	0.0816	0
	347	0	0	0
	348	0	0	0
	349	0.1686	0	0
	350	0.3281	2.1094	0
	351	0	0.8462	0
	352	0	0	0
	353	0	0	0
	354	0	0	0
	355	0	0	0
	356	0	0	0.0143
	357	0.0146	0	0.1225
	358	0.7386	0	0.0419
	359	0.0547	0	0.2211
	360	0	0.0931	0.0906
	361	0	1.6901	0
	362	0	0.2728	0
	363	0	0	0
	364	0	0	0
	365	0	0.0771	0
	366	0	1.5397	0
	367	0	0.2868	0
	368	0	0	0
	369	0	0	0
	370	0	0	0
	371	0	0	0
	372	0	0.0705	0
	373	0	0.0733	0
	374	0	0	0
	375	0	0	0
	376	0	0	0
	377	0	0	0
	378	0	0	0
	379	0	0	0
	380	0	0	0
	381	0	0	0
	382	0.0518	0.0005	0.1477
	383	0	0	6.9857
	384	0	1.8367	12.3277
	385	0	0.3955	6.2427
	386	0	0	4.8379
	387	0	0	1.9519
	388	0	0	1.7007
	389	0	0	0.7079
	390	0.0158	0	1.828
	391	0.0474	0	0
	392	1.5	0	0
	393	2.0916	0	0
	394	0.7073	0	0
	395	0	0	0
	396	0	0	0
	397	0	0	0
	398	0	0	0
	399	0	0	0
	400	0.3316	0	0

## Sheet: Figure 7
Figure 7. Anticancer and CSCs killing activity of DOX@E-PSiNPs in H22 tumor-bearing mice.
(a) Tumor growth curves of H22 tumor-bearing mice
		Tumor volumn (mm3)
		PBS								E-PSiNPs
	Time (days)	#1	#2	#3	#4	#5	#6		Time (days)	#1	#2	#3	#4	#5	#6
	1	335.874	126.812	152.642	337.92	150.968	295.053		1	345.956	164.753	163.804	246.968	158.565	248.106
	2	159.38	162.503	191.631	379.432	153.572	427.742		2	273.249	196.052	317.583	261.29	149.29	263.073
	3	378.504	244.23	220.82	256.401	208.694	507.276		3	430.062	203.297	225.066	413.693	266.851	240.733
	4	220.014	258.215	368.571	300.419	588.325	262.326		4	253.332	251.608	235.641	351.019	431.341	438.397
	5	319.51	296.227	280.614	503.967	358.534	413.856		5	278.008	501.361	516.831	229.47	317.381	348.315
	6	748.467	282.123	324.282	406.805	469.334	540.413		6	419.505	352.715	670.789	401.226	412.817	314.928
	7	299.614	514.846	426.062	896.055	494.23	543.545		7	491.895	357.318	336.767	640.079	512.718	552.308
	8	521.174	534.6	333.171	556	760.035	734.311		8	367.243	319.74	634.208	654.904	552.848	510.05
	9	769.396	894.348	450.251	685.396	727.067	673.631		9	476.28	461.918	468.667	680.972	703.594	662.604
	10	839.58	777.289	1170.96	414.541	606.313	964.301		10	781.146	567.805	551.662	953.339	507	527.189
	11	1302.05	1373.83	771.274	755.361	716.625	736.455		11	1018.07	882.184	570.474	559.497	804.951	592
	12	981.548	1085.21	794.663	1351.27	805.616	1111.57		12	722.37	514.307	659.541	1161.26	1097.76	1100.71
	13	892.564	1671.71	1113.13	831.553	1525.17	833.025		13	1090.68	721.421	1430.43	822.8	653.637	1140.07
	14	1189.11	847.875	1050.45	1445.25	888.027	1902.02		14	833.69	1111.6	1361.31	1420.32	753.634	890.173
	15	1755.01	1050.32	1497.64	982.11	1064.3	1892.95		15	835.235	1310.23	974.588	931.907	1493.52	1332.65
	16	1087.88	1739.71	1659.79	2068.34	1099.72	1437.49		16	1022.8	1274.68	1655.17	1049.32	1164.88	1353.25
	17	1353.43	2135.64	1698.55	1333.28	1892.87	1380.02		17	1111	1009.46	1540.51	1686	1685.08	1502.09
		DOX								DOX@PSiNPs
	Time (days)	#1	#2	#3	#4	#5	#6		Time (days)	#1	#2	#3	#4	#5	#6
	1	187.17	161.35	329.29	334.24	152.64	153.39		1	109.277	276.85	133.99	345.685	126.445	289.884
	2	175.44	205.45	193.55	142.56	368.02	360.99		2	360.994	174.504	122.014	371.567	167.212	190.804
	3	242.16	282.32	408.72	276.21	165.68	165.34		3	272.575	307.244	429.668	170.193	161.2	231.304
	4	468.95	496.9	182.93	375.4	210.89	284.65		4	482.301	395.33	183.17	222.027	243.763	151.151
	5	440.75	326.09	676.67	176.36	211.58	408		5	264.186	212.071	577.343	329.731	275.312	229.568
	6	537.88	354.11	223.06	670.91	320.76	536.81		6	316.76	306.668	328.908	304.995	517.136	294.237
	7	599.94	541.07	315.78	448.72	321.35	706.82		7	303.284	462.205	294.623	519.557	325.417	466.417
	8	215.82	329.98	969.17	382.32	894.63	441.54		8	381.26	414.304	464.547	420.132	453.993	398.678
	9	959.27	333.63	355.46	551.41	652.66	767.42		9	331.52	538.24	436.853	729.774	382.798	482.235
	10	509.06	543.05	494.7	1112.32	841.39	587.05		10	584.534	507.242	797.758	403.005	424.331	468.99
	11	486.96	978.2	989.15	1186.07	484.87	633.05		11	583.153	661.735	678	500.188	507.093	478.523
	12	582.41	1777.5	468.09	988.44	539	1023.61		12	911.708	547.448	545.664	679.477	486	916.913
	13	550.28	1615.64	496.29	1295.15	1518.48	642.35		13	865.221	507.629	811.954	565.449	615.546	807.07
	14	1711.06	638.57	608.49	1305.87	1839.57	668		14	1018.57	887.11	872.447	605.052	660.607	632.6
	15	837.35	1807.98	913.28	2282.2	893.48	1126.6		15	816.119	748.855	1209.67	600.163	845.819	1070.16
	16	2481.65	808.95	1048.77	964	1375.36	1597.74		16	815.045	1249.41	607.367	628.531	1095.22	1278.89
	17	984.98	1592.32	1085.61	2368.37	1133.15	1404.35		17	774.15	856.314	1344.54	977.577	964.793	1370.55
		DOX@E-PSiNPs								High DOX
	Time (days)	#1	#2	#3	#4	#5	#6		Time (days)	#1	#2	#3	#4	#5	#6
	1	221.451	198.6	191.546	172.339	181.858	240.648		1	178.244	178.475	189.17	152.227	358.416	223.512
	2	142.884	172.391	146.253	171.538	172.076	181.639		2	209.952	223.421	182.77	163.93	225.887	354.748
	3	137.279	133.523	163.648	154.191	184.96	169.657		3	266.93	116.264	264.009	136.64	229.556	434.455
	4	157.17	230.188	151.92	123.115	118.449	116.849		4	296.858	284.509	204.239	149.077	161.608	370.341
	5	115.472	131.62	117.131	109.886	166.84	127.414		5	451.247	191.3	161.058	129.219	214.992	402.946
	6	161.697	108.797	189.119	131.201	109.666	111.427		6	524.939	180.253	321.866	265.542	183.035	213.761
	7	174.062	96.719	181.054	92.7532	114.813	185.856		7	573.087	206.386	172.498	211.322	311.235	222.428
	8	113.4	122.813	194.556	101.356	204.484	139.804		8	372.943	204.768	214.541	572.761	136.189	217.293
	9	89	135.901	243.998	69.5201	147.56	188.59		9	204.958	399.792	194.4	309.154	153.379	497.254
	10	205.272	76.692	75.2812	222.219	128.964	209.688		10	437.021	669.672	211.214	220.049	207.28	227.383
	11	209.218	255.632	222.219	49.7848	60.6506	189.898		11	208.861	843.575	160.194	228.054	214.964	484.31
	12	52.7848	267.689	60.6506	236.823	164.069	212.388		12	281.251	478.448	362.164	236.243	261.214	833.658
	13	228.936	179.814	45.9952	111.311	29.4766	231.702		13	416.762	258.21	451.69	785.655	241.93	332.432
	14	168.692	229.33	31.1604	178.018	161.493	57.8715		14	207.9	442.009	238.076	1048.02	427.53	327.178
	15	116.204	34.6439	73.8385	236.502	211.625	167.76		15	418.7	197.213	313.968	219.771	455.853	990.705
	16	176.232	96.9285	288.442	23.5	216.752	53.5		16	493.678	528.348	1061.6	225.173	223.548	283.632
	17	75.429	42.9328	150.113	291.152	252.947	36.384		17	318.255	602.446	309.035	519.057	964.62	371.722
(b) Weight of tumor tissues at the end of tumor growth inhibition experiments.
		Tumor weight (g)
		PBS	E-PSiNPs	DOX	DOX@PSiNPs	E-DOX@PSiNPs	High DOX
	#1	2.47	2.421	1.801	0.789	0.225	0.888
	#2	2.743	1.951	2.984	2.061	0.347	1.608
	#3	2.089	2.313	2.45	1.209	0.429	0.346
	#4	2.023	1.433	1.949	1.128	0.239	0.222
	#5	1.522	1.373	1.133	1.414	0.215	0.527
	#6	1.662	1.472	1.128	1.106	0.175	0.191
(c) Kaplan-Meier survival plot of H22 tumor-bearing mice
	PBS	Survival (day)	E-PSiNPs	Survival (day)	DOX	Survival (day)	DOX@PSiNPs	Survival (day)	DOX@E-PSiNPs	Survival (day)	High DOX	Survival (day)
	#1	48	#1	61	#1	63	#1	58	#1	79	#1	66
	#2	63	#2	65	#2	64	#2	65	#2	82	#2	79
	#3	72	#3	68	#3	65	#3	66	#3	87	#3	82
	#4	72	#4	72	#4	66	#4	76	#4	91	#4	83
	#5	72	#5	74	#5	77	#5	77	#5	96	#5	84
	#6	75	#6	79	#6	81	#6	80	#6	97	#6	91
	#7	80	#7	82	#7	82	#7	84	#7	108	#7	97
	#8	82	#8	85	#8	84	#8	87	#8	122	#8	109
(d) Number of CD133-postive cells in tumor tissues (10*5/g Tumor Tissue)
		PBS	E-PSiNPs	DOX	DOX@PSiNPs	DOX@E-PSiNPs	High DOX
	#1	12.3	9.14	12.64	11.05	2.58	6.98
	#2	10.18	11.9	8.55	8.33	2.83	7.12
	#3	10.47	11.78	9.97	7.99	3.24	7.32
(e) Number of side population cells in GFP-positive tumor cells (10*5/g Tumor Tissue)
		PBS	E-PSiNPs	DOX	DOX@PSiNPs	DOX@E-PSiNPs	High DOX
	#1	8.7	6.505	7.309	6.332	0.542	2.011
	#2	9.135	7.004	10.76	6.39	0.408	2.149
	#3	5.549	6.189	7.171	8.443	0.631	3.205
(f) Relative colony number of tumor spheroids
		PBS	E-PSiNPs	DOX	DOX@PSiNPs	DOX@E-PSiNPs	High DOX
	#1	98	102	112	76	23	42
	#2	91	114	105	117	26	36
	#3	123	92	97	101	25	37
	#4	105	89	75	91	12	39
	#5	84	95	92	103	18	34
(g) Relative colony size of tumor spheroids
		PBS	E-PSiNPs	DOX	DOX@PSiNPs	DOX@E-PSiNPs	High DOX
	#1	112	121	118	102	23	34
	#2	108	108	89	113	26	38
	#3	83	90	87	98	28	42
	#4	94	99	103	97	16	35
	#5	99	96	109	94	13	36
(h) Tumor formation ratio in BALB/c mice after subcutaneous injection of tumor cells
	Tumor formation time (days)
	PBS	Time (day)	E-PSiNPs	Time (day)	DOX	Time (day)	DOX@PSiNPs	Time (day)	DOX@E-PSiNPs	Time (day)	High DOX	Time (day)
	#1	3	#1	3	#1	3	#1	3	#1	10	#1	5
	#2	3	#2	3	#2	3	#2	3	#2	12	#2	5
	#3	3	#3	3	#3	5	#3	5	#3	/	#3	8
	#4	5	#4	5	#4	5	#4	5	#4	/	#4	8
	#5	5	#5	5	#5	5	#5	5	#5	/	#5	20
	#6	6	#6	6	#6	6	#6	6	#6	/	#6	/

## Sheet: Figure 8
Figure 8. Anticancer and CSCs killing activity of DOX@E-PSiNPs in orthotopic 4T1 tumor-bearing mice.
(a) Tumor growth curves of orthotopic 4T1 tumor-bearing mice
		Tumor volumn (mm3)
		PBS
	Time (days)	#1	#2	#3	#4	#5	#6	#7	#8	#9	#10	#11	#12	#13	#14
	1	43.4155	45.2487	40.1684	63.076	48.5908	64.357	50.8783	42.7841	48.9888	35.9578	36.4283	54.0563	48.9689	49.1604
	2	81.9097	46.0042	91.8197	64.2728	93.9065	54.231	61.3335	73.4393	61.2023	47.7325	55.1379	50.2733	72.4362	75.5
	3	67.8528	78.1612	87.0052	69.7624	51.0137	80.125	96.1704	94.5979	101.448	54.5729	71.3188	105.63	43.5256	80.4076
	4	82.191	85.504	69.935	95.53	71.887	130.1	68.129	126.25	101.86	102.92	88.131	120.34	102.88	69.289
	5	111.87	117.13	108.56	83.886	112.17	161.82	103.84	129.56	195.1	89.772	101.16	101.8	90.885	198.85
	6	271.72	110.76	210.64	168.35	115.15	145.6	139.17	125.42	129.33	167.63	174.39	130.54	157.17	121.84
	7	202.92	195.201	238.398	278.317	166.763	354.288	158.498	178.468	385.258	193.396	196.026	197.959	168.256	190.919
	8	285.07	136.6	408.51	203.89	226.99	369.32	241.45	423.93	291.03	260.44	230.55	214.8	234.5	231.54
	9	217.549	520.935	184.436	386.811	230.935	237.582	312.475	285.203	384.294	240.866	320.421	257.462	337.242	280.192
	10	520.207	325.478	408.428	324.36	353.087	363.82	336.76	499.388	337.26	354.967	215.593	413.527	141.098	185.154
	11	409.49	427.505	476.843	711.887	412.281	386.522	316.835	302.545	323.307	417.833	378.733	349.421	326.666	490.465
	12	674.26	555.41	501.875	352.946	704.119	580.783	414.353	269.467	244.258	442.401	478.02	464.28	628.69	475.402
	13	525.564	589.469	508.393	838.187	802.002	541.008	646.186	577.433	636.613	423.445	499.969	543.099	335.206	484.944
	14	436.373	406.15	635.706	573.224	705.705	618.264	580.733	501.934	592.23	570.659	565.707	667.833	762.448	437.987
	15	652.918	758.869	474.552	1015.92	617.63	671.537	571.545	1033.41	672.089	494.984	798.067	810.894	749.182	756.615
		E-PSiNPs
	Time (days)	#1	#2	#3	#4	#5	#6	#7	#8	#9	#10	#11	#12	#13	#14
	1	41.4744	55.7294	64.6822	49.7207	39.9984	42.4906	55.6288	34.331	59.6094	50.4666	61.8128	39.303	46.0983	48.3403
	2	44.5078	58.23	50.3804	41.3921	75.0965	79.5969	47.7069	45.448	53.0916	81.9934	57.0421	60.8838	98.8066	50.6459
	3	90.8471	68.219	53.3588	51.1554	49.0887	96.2682	77.8532	81.648	96.5966	43.1002	53.055	81.9396	68.2579	54.4323
	4	113.41	74.252	88.413	76.944	78.913	139.21	78.495	113.42	53.359	63.008	100.02	67.274	59.483	67.861
	5	97.052	116.47	97.336	87.557	107.9	85.873	91.619	139.08	88.774	111.87	76.826	159.07	102.47	84.516
	6	136.91	116.49	172.75	152.79	129.68	149.59	97.038	138.44	166.41	140.14	170.36	100.96	116.1	127.72
	7	308.61	217.267	157.359	154.846	247.081	196.867	190.323	242.075	228.501	187.242	160.229	174.654	165.604	203.23
	8	279.4	287.332	214.88	315.09	263.23	329.04	307.48	231.49	212.33	305.71	276.17	241.34	240.13	364.6
	9	309.758	251.031	355.906	257.621	297.703	262.344	471.519	232.929	268.473	218.319	232.757	359.16	258.28	359.401
	10	303.963	362.076	383.157	374.321	279.143	429.136	306.151	366.709	537.777	243.747	432.1	339.418	281.408	299.519
	11	380.472	351.552	293.944	482.724	351.53	409.554	524.994	445.506	393.081	312.276	335.307	504.512	303.679	315.66
	12	522.516	746.482	413.92	502.495	517.615	609.28	417.314	602.798	359.896	329.163	448.453	432.839	441.394	362.979
	13	572.276	642.695	901.271	508.221	405.902	470.624	385.651	504.825	541.817	631.758	718.216	566.624	686.666	473.666
	14	594.896	683.94	426.418	589.021	838.25	674.555	480.512	983.711	449.558	532.933	512.745	547.95	605.249	664.873
	15	865.402	685.026	867.883	717.296	938.358	542.326	453.966	626.662	1139.56	950.443	586.446	528.875	1169.46	685.57
		DOX
	Time (days)	#1	#2	#3	#4	#5	#6	#7	#8	#9	#10	#11	#12	#13	#14
	1	68.5461	46.305	53.7317	51.8932	62.1066	65.395	38.0209	52.9341	42.9665	43.1061	54.1292	45.4065	56.6985	58.5699
	2	91.2984	59.4058	54.2422	82.5096	68.3346	94.6817	52.5529	41.8083	32.4014	57.4651	72.2308	54.7477	69.9745	67.9018
	3	82.4494	94.2288	97.4016	100.838	64.887	71.3303	50.742	42.8831	112.507	68.1054	97.2038	104.666	77.4199	67.2315
	4	114.13	151.29	113.42	139.45	78.68	77.936	87.719	58.344	96.028	80.051	111.9	69.068	111.53	149.46
	5	225.82	184.02	74.822	142.95	102.6	107.87	136.98	104.33	123.46	111.05	73.19	122.52	127.72	91.154
	6	189.23	121.68	170.54	157.41	284.44	219.63	157.65	145.68	135.63	93.714	99.365	137.54	170.39	150
	7	244.511	281.701	173.91	205.63	191.715	277.5	175.296	150.478	202.648	340.006	178.162	173.028	210.66	227.824
	8	221.52	341.64	244.55	523.88	277.61	234.03	309.54	248.2	297.91	305.31	206.29	229.34	243.81	344.69
	9	282.316	270.518	432.08	473.345	318.381	260.585	377.43	346.049	270.921	220.596	323.193	247.713	264.925	314.256
	10	252.157	482.352	335.146	644.155	315.724	488.969	310.782	251.211	271.566	231.618	238.292	479.785	314.9	394.82
	11	444.677	311.572	792.914	567.983	240.645	427.538	445.751	289.012	311.22	354.285	273.467	367.112	427.454	325.426
	12	389.767	428.179	610.172	352.843	362.579	435.245	297.968	584.477	813.18	570.905	731.052	405.097	612.423	412.206
	13	425.384	613.998	336.105	513.343	548.814	415.052	496.48	561.646	388.703	400.122	796.655	623.676	592.335	1002.83
	14	485.492	793.702	823.836	591.201	388.074	445.87	650.058	487.911	1271.31	447.617	571.112	770.968	491.889	559.295
	15	957.782	618.998	765.746	842.32	637.181	720.324	900.521	562.244	670.227	812.64	1100.32	719.33	633.835	740.43
		DOX@PSiNPs
	Time (days)	#1	#2	#3	#4	#5	#6	#7	#8	#9	#10	#11	#12	#13	#14
	1	43.4454	41.1845	31.7648	51.7482	42.1451	41.1703	64.9316	50.2923	54.5331	47.6888	50.8503	60.9314	42.0613	38.3822
	2	37.4921	63	37.9336	49.045	52.3463	53.4823	43.0909	71.7995	67.5935	36.4028	51.7456	77.9446	46.3485	48.7679
	3	82.1551	78.8585	42.3221	43.5062	52.306	61.3017	41.8464	88.9087	59.6752	61.8936	49.997	53.7996	60.5803	72.6206
	4	118.74	75.868	107.18	70.272	87.388	55.135	73.041	75.686	84.175	85.212	55.612	73.411	54.649	70.343
	5	128.53	84.774	73.92	79.8	90.852	108.19	142.35	124.86	104.43	87.031	77.116	98.269	119.94	87.781
	6	144.38	125.18	126.13	148.94	93.047	137.16	206.19	127.39	109.29	103.77	131.3	136.05	132.41	145.14
	7	251.962	180.34	152.239	176.324	158.341	194.232	188.752	151.422	173.449	329.649	180.322	184.599	198.898	196.107
	8	215.9	219.81	225.76	246.73	253.412	367.95	214.62	236.93	217.61	294.2	213.61	242.98	219.92	238.124
	9	238.945	331.369	234.284	312.305	289.023	247.131	246.275	306.987	289.769	409.851	255.799	305.573	223.005	244.877
	10	297.384	413.142	375.045	311.502	334.005	337.949	297.469	397.532	271.472	270.782	387.909	216.57	203.978	326.911
	11	333.083	410.741	298.674	303.705	398.52	364.835	437.722	333.224	526.817	503.022	215.007	353.094	331.141	267.278
	12	334.908	636.378	403.799	413.412	522.717	431.144	722.816	448.451	277.378	379.732	442.128	400.76	456.544	385.641
	13	472.441	727.335	690.474	411.346	471.022	631.814	401.188	494.255	596.292	431.068	448.726	531.302	459.178	445.232
	14	530.56	611.612	529.632	814.33	504.173	532.035	492.006	496.409	595.962	602.699	468.631	597.807	454.722	605.433
	15	663.063	518.436	975.114	716.483	605.433	492.882	705.137	664.089	529.241	582.393	838.551	830.183	687.23	716.583
		DOX@E-PSiNPs
	Time (days)	#1	#2	#3	#4	#5	#6	#7	#8	#9	#10	#11	#12	#13	#14
	1	57.4753	44.9756	55.1492	45.3005	50.1593	43.1582	60.7153	43.0696	44.543	37.5826	42.4483	45.7646	37.2337	57.4665
	2	51.7946	38.7865	46.4359	46.703	45.3335	66.1374	35.3474	61.3335	61.9684	59.8654	30.5287	43.2344	30.4838	47.4025
	3	42.0639	40.1124	56.0262	70.4307	63.0833	51.8773	37.4865	61.1517	63.2901	32.3343	52.1435	43.3636	31.4935	41.2164
	4	43.35	54.676	68.289	76.371	60.112	60.122	63.679	37.838	74.089	43.802	43.541	75.313	86.798	67.598
	5	59.206	77.983	73.908	72.569	45.942	81.74	80.699	63.503	39.259	75.696	90.016	62.906	52.685	83.928
	6	57.003	63.339	123.14	124.72	88.238	124.4	90.479	60.434	67.446	91.735	101.11	43.9	77.407	68.347
	7	77.2665	80.0565	72.7903	81.2006	116.758	109.279	59.904	84.8359	116.13	124.308	107.872	111.96	106.555	99.2113
	8	119.3	83.03	116.86	101.59	127.56	112.35	94.457	121.83	121.19	104.25	97.893	108.78	128.28	112.5
	9	155.136	51.6871	88.9687	84.8565	160.197	113.237	153.097	182.201	105.926	111.441	133.65	150.403	76.2474	110.673
	10	140.347	140.23	165.855	167.102	129.252	69.7783	151.807	134.23	111.816	139.219	139.801	115.56	118.508	162.821
	11	199.049	125.623	144.251	180.098	158.958	140.493	79.2677	125.54	157.397	152.678	161.663	155.509	143.434	169.962
	12	148.052	171.158	193.064	195.529	160.403	134.974	212.414	188.582	192.566	101.032	171.353	176.424	183.768	204.428
	13	198.974	134.057	214.232	236.083	183.463	210.32	247.075	125.76	257.848	245.978	183.997	217.115	198.239	223.205
	14	248.89	256.842	91.6506	185.203	247.361	238.346	250.911	242.917	255.103	184.939	197.141	266.587	197.141	171.248
	15	284.262	200.821	241.219	229.029	238.617	206.424	263.559	257.55	174.234	191.768	263.452	243.44	285.874	137.674
		High DOX
	Time (days)	#1	#2	#3	#4	#5	#6	#7	#8	#9	#10	#11	#12	#13	#14
	1	46.5735	61.1134	34.2971	49.3826	51.7701	56.8949	38.9844	58.8881	54.4476	46.7797	42.6057	37.76	51.5944	37.665
	2	46.3754	62.9598	56.8996	48.8714	87.1264	39.7375	36.2059	42.495	48.3366	39.8496	50.178	50.6944	45.2054	62.2104
	3	67.5662	54.324	85.7157	55.062	57.0068	61.996	50.1672	67.8169	37.9718	45.7733	40.2698	42.3975	64.387	36.1687
	4	49.699	48.003	72.733	66.607	41.128	49.506	77.68	44.514	71.443	95.369	79.022	39.108	49.79	52.583
	5	81.025	87.388	94.354	74.793	43.762	49.732	96.179	68.693	42.853	56.663	57.603	67.124	60.953	102.87
	6	107.82	84.228	79.247	94.404	86.064	88.784	98.122	102.4	54.958	102.14	110.91	71.899	107.99	124.64
	7	88.8733	100.385	128.551	117.756	101.645	124.245	110.502	58.4479	83.3538	131.072	83.5409	55.1758	69.0491	79.4992
	8	144.5	138.78	100.64	93.458	121.73	99.994	196.26	90.542	85.029	166.27	84.705	100.05	60.949	94.214
	9	124.743	87.6253	125.76	104.758	98.4796	89.8531	96.9972	96.7977	81.4642	132.318	152.46	175.896	164.594	140.299
	10	147.518	129.45	150.403	128.609	147.92	108.679	127.377	126.01	149.724	151.889	75.2559	168.591	129.45	111.228
	11	140.808	175.781	152.654	158.364	170.326	151.277	129.212	120.937	145.131	170.323	139.785	93.3678	148.881	129.752
	12	189.027	186.22	168.858	190.518	178.999	263.612	137.595	181.622	169.291	149.178	191.913	126.617	221.611	159.547
	13	229.848	133.398	179.518	198.19	279.727	227.333	180.764	203.686	269.739	277.109	208.097	220.774	179.708	213.894
	14	274.463	285.761	201.123	266.359	244.652	211.736	207.928	175.446	171.828	295.499	192.608	234.179	182.945	151.683
	15	208.683	279.707	267.663	240.325	280.874	302.56	235.87	200.56	285.311	235.807	318.74	259.055	238.938	220.91
(b) Weight of tumor tissues at the end of tumor growth inhibition experiments.
		Tumor weight (g)
		PBS	E-PSiNPs	DOX	DOX@PSiNPs	E-DOX@PSiNPs	High DOX
	#1	1.079	0.957	0.977	1.083	0.394	0.357
	#2	1.262	0.965	1.012	1.203	0.376	0.414
	#3	0.958	1.005	0.905	1.069	0.333	0.556
	#4	1.069	0.716	0.946	0.692	0.326	0.331
	#5	1.156	0.815	0.885	0.867	0.488	0.372
	#6	0.763	0.899	0.769	0.893	0.462	0.403
(c) Kaplan-Meier survival plot of 4T1 tumor-bearing mice
	PBS	Survival (day)	E-PSiNPs	Survival (day)	DOX	Survival (day)	DOX@PSiNPs	Survival (day)	DOX@E-PSiNPs	Survival (day)	High DOX	Survival (day)
	#1	30	#1	29	#1	29	#1	34	#1	40	#1	24
	#2	33	#2	30	#2	33	#2	35	#2	44	#2	25
	#3	35	#3	30	#3	36	#3	36	#3	45	#3	25
	#4	36	#4	35	#4	37	#4	39	#4	46	#4	41
	#5	36	#5	39	#5	38	#5	40	#5	46	#5	43
	#6	37	#6	39	#6	39	#6	41	#6	49	#6	44
	#7	39	#7	42	#7	40	#7	42	#7	50	#7	46
	#8	39	#8	42	#8	41	#8	42	#8	52	#8	48
(d) Relative colony number of tumor spheroids
		PBS	E-PSiNPs	DOX	DOX@PSiNPs	DOX@E-PSiNPs	High DOX
	#1	101.815	94.7368	95.2813	87.1143	24.5009	21.7786
	#2	106.171	91.4701	98.0036	93.6479	19.6007	21.2341
	#3	91.4701	96.9147	97.4592	96.3702	15.245	28.3122
	#4	92.559	99.0926	103.448	105.082	22.323	23.412
	#5	99.637	101.815	99.637	94.1924	22.8675	31.0345
	#6	108.349	100.181	93.6479	99.0926	26.1343	21.2341
(e) Relative colony size of tumor spheroids
		PBS	E-PSiNPs	DOX	DOX@PSiNPs	DOX@E-PSiNPs	High DOX
	#1	77.3054	77.7792	96.6961	130.287	9.59137	14.918
	#2	96.0194	111.45	87.9092	93.0978	17.5805	17.5958
	#3	108.121	116.511	88.1785	91.7649	15.2419	14.5294
	#4	96.004	111.26	84.4286	81.0383	21.0918	16.3259
	#5	126.53	89.8098	74.5986	84.8973	19.827	17.7475
	#6	96.0194	80.7178	100.013	97.5961	22.0583	18.8043

## Sheet: Figure 9
Figure 9. Anticancer and CSCs killing activity of DOX@E-PSiNPs in B16-F10 lung metastasis mice.
(a) Metastatic nodule numbers in lungs of B16-F10 tumor-bearing mice.
		PBS	E-PSiNPs	DOX	DOX@PSiNPs	E-DOX@PSiNPs	High DOX
	#1	132	102	96	72	15	25
	#2	107	103	86	88	12	22
	#3	152	124	91	84	10	19
	#4	135	119	105	72	17	32
	#5	130	125	106	61	16	25
	#6	126	148	98	91	17	26
(c) Kaplan-Meier survival plot of B16-F10 tumor-bearing mice.
	PBS	Survival (day)	E-PSiNPs	Survival (day)	DOX	Survival (day)	DOX@PSiNPs	Survival (day)	DOX@E-PSiNPs	Survival (day)	High DOX	Survival (day)
	#1	20	#1	20	#1	20	#1	22	#1	25	#1	21
	#2	21	#2	21	#2	21	#2	23	#2	26	#2	21
	#3	22	#3	22	#3	22	#3	23	#3	26	#3	25
	#4	22	#4	22	#4	23	#4	24	#4	28	#4	27
	#5	23	#5	22	#5	24	#5	25	#5	34	#5	28
	#6	23	#6	23	#6	25	#6	25	#6	40	#6	34
	#7	23	#7	23	#7	25	#7	26	#7	40	#7	40
	#8	24	#8	23	#8	25	#8	26	#8	43	#8	40
(d) Relative colony number of tumor spheroids.
		PBS	E-PSiNPs	DOX	DOX@PSiNPs	DOX@E-PSiNPs	High DOX
	#1	100.2	96.6934	90.1804	84.6693	20.0401	78.1563
	#2	102.705	100.701	91.6834	86.6733	26.5531	81.1623
	#3	115.231	94.6894	75.1503	98.1964	40.0802	70.1403
	#4	85.1703	91.6834	90.1804	89.1784	26.0521	55.1102
	#5	96.6934	100.2	105.21	96.6934	30.5611	68.1363
(e) Relative colony size of tumor spheroids.
		PBS	E-PSiNPs	DOX	DOX@PSiNPs	DOX@E-PSiNPs	High DOX
	#1	109.121	90.5915	76.07	82.1063	16.8455	41.9266
	#2	89.4684	87.6591	108.295	79.4859	18.1245	37.3097
	#3	122.208	112.366	76.8967	82.699	25.3307	51.5972
	#4	90.6539	66.1031	91.7769	70.3612	15.5041	47.0427
	#5	88.5482	68.9574	64.6369	83.3541	8.34477	47.7602

## Sheet: Figure S1
Supplementary Fig. 1. Characterization of PSiNPs.
(a) Hydrodynamic diameter of PSiNPs by DLS analysis.				(c) N2 adsorption/desorption isotherms of PSiNPs.				(d) Fluorescence emission (Ex.= 488 nm) and absorbance spectra of PSiNPs.
		PSiNPs		Adsorption				Fluorescence emission		Absorbance
	Size (nm)	Intensity		Relative Pressure (P/Po)	Quantity Adsorbed (cm3/g )			Wavelength (nm)	Intensity	Wavelength (nm)	Absorbance
	0.4	0		0.010662	50.3289			600	479780	600	0.0193
	0.463	0		0.0293187	54.3566			601	485230	599.5	0.0196
	0.536	0		0.0653003	57.1768			602	497310	599	0.0198
	0.621	0		0.0799891	57.9338			603	506860	598.5	0.02
	0.719	0		0.100681	58.8571			604	520190	598	0.0204
	0.833	0		0.120539	59.6091			605	528190	597.5	0.0207
	0.965	0		0.140708	60.2894			606	535590	597	0.021
	1.12	0		0.16061	60.9603			607	551580	596.5	0.0214
	1.29	0		0.180347	61.592			608	553530	596	0.0218
	1.5	0		0.200315	62.2145			609	569430	595.5	0.0221
	1.74	0		0.249269	63.5216			610	579180	595	0.0213
	2.01	0		0.300659	64.8159			611	583060	594.5	0.0218
	2.33	0		0.351635	66.0743			612	595170	594	0.0223
	2.7	0		0.400679	67.265			613	606660	593.5	0.0227
	3.12	0		0.450599	68.4799			614	611430	593	0.023
	3.62	0		0.500737	69.7194			615	619860	592.5	0.0235
	4.19	0		0.550672	71.0047			616	632250	592	0.0241
	4.85	0		0.600748	72.3865			617	643370	591.5	0.0244
	5.61	0		0.650623	74.0061			618	657060	591	0.0249
	6.5	0		0.700376	75.8759			619	665470	590.5	0.0253
	7.53	0		0.74986	78.2538			620	675000	590	0.0248
	8.72	0		0.799961	81.5002			621	688580	589.5	0.0252
	10.1	0		0.820749	83.2971			622	695450	589	0.0256
	11.7	0		0.850424	86.4394			623	705220	588.5	0.026
	13.5	0		0.874947	89.8596			624	712480	588	0.0263
	15.7	0		0.899867	94.5083			625	720140	587.5	0.0267
	18.2	0		0.924173	101.137			626	738170	587	0.0271
	21	0		0.948529	111.843			627	743240	586.5	0.0274
	24.4	0		0.971152	131.07			628	750550	586	0.0279
	28.2	0		0.981527	146.781			629	752480	585.5	0.0283
	32.7	0.221214		0.990089	166.244			630	765030	585	0.0281
	37.8	0.861812		0.995597	183.232			631	777130	584.5	0.0284
	43.8	1.95137						632	785810	584	0.0287
	50.7	3.40014						633	793440	583.5	0.0294
	58.8	5.04611		Desorption				634	799690	583	0.0297
	68.1	6.6967		Relative Pressure (P/Po)	Quantity Adsorbed (cm3/g )			635	806690	582.5	0.0299
	78.8	8.16277		0.995597	183.232			636	815540	582	0.0303
	91.3	9.28437		0.981779	175.014			637	822950	581.5	0.0307
	106	9.94791		0.971926	166.684			638	832530	581	0.0311
	122	10.0955		0.951413	150.672			639	830770	580.5	0.0314
	142	9.72726		0.921101	134.837			640	844830	580	0.0303
	164	8.89708		0.902978	129.208			641	847510	579.5	0.0306
	190	7.70385		0.878488	123.814			642	862060	579	0.0309
	220	6.27823		0.850733	119.519			643	864510	578.5	0.0312
	255	4.76701		0.826065	116.566			644	865080	578	0.0314
	295	3.31612		0.80044	114.004			645	876490	577.5	0.0317
	342	2.05359		0.75015	109.942			646	881750	577	0.0321
	396	1.07377		0.700571	106.559			647	882150	576.5	0.0323
	459	0.423585		0.650603	103.541			648	891940	576	0.0326
	531	0.0915775		0.599744	100.785			649	893610	575.5	0.033
	615	0		0.550497	98.352			650	903380	575	0.0314
	712	0		0.504675	92.7732			651	915230	574.5	0.0318
	825	0		0.4439	73.4818			652	925930	574	0.0321
	955	0		0.392149	72.0089			653	939020	573.5	0.0324
	1110	0		0.332074	70.6877			654	946830	573	0.0328
	1280	0		0.300249	69.9675			655	948570	572.5	0.0332
	1480	0		0.249761	68.8461			656	962720	572	0.0334
	1720	0		0.200125	67.6434			657	972500	571.5	0.0338
	1990	0		0.140131	66.0191			658	980750	571	0.034
	2300	0						659	979820	570.5	0.0344
	2670	0						660	990400	570	0.0335
	3090	0						661	1000000	569.5	0.0339
	3580	0						662	1010000	569	0.0343
	4150	0						663	1010000	568.5	0.0345
	4800	0						664	1020000	568	0.0348
	5560	0						665	1030000	567.5	0.0351
	6440	0						666	1040000	567	0.0355
	7460	0						667	1030000	566.5	0.0356
	8630	0						668	1040000	566	0.0359
								669	1050000	565.5	0.0363
								670	1050000	565	0.0346
								671	1060000	564.5	0.0349
								672	1070000	564	0.0352
								673	1070000	563.5	0.0355
								674	1070000	563	0.0358
								675	1080000	562.5	0.0361
								676	1090000	562	0.0364
								677	1100000	561.5	0.0367
								678	1100000	561	0.037
								679	1100000	560.5	0.0372
								680	1100000	560	0.0367
								681	1110000	559.5	0.037
								682	1110000	559	0.0372
								683	1120000	558.5	0.0374
								684	1130000	558	0.0378
								685	1120000	557.5	0.038
								686	1130000	557	0.0382
								687	1130000	556.5	0.0384
								688	1130000	556	0.0387
								689	1140000	555.5	0.0389
								690	1140000	555	0.0396
								691	1140000	554.5	0.0398
								692	1150000	554	0.0402
								693	1150000	553.5	0.0405
								694	1150000	553	0.0406
								695	1150000	552.5	0.041
								696	1160000	552	0.0412
								697	1150000	551.5	0.0415
								698	1150000	551	0.0418
								699	1150000	550.5	0.042
								700	1160000	550	0.0418
								701	1160000	549.5	0.0422
								702	1170000	549	0.0425
								703	1160000	548.5	0.0428
								704	1170000	548	0.0431
								705	1160000	547.5	0.0434
								706	1170000	547	0.0437
								707	1170000	546.5	0.0442
								708	1160000	546	0.0445
								709	1170000	545.5	0.0449
								710	1160000	545	0.0432
								711	1160000	544.5	0.0436
								712	1160000	544	0.044
								713	1160000	543.5	0.0443
								714	1160000	543	0.0447
								715	1160000	542.5	0.0451
								716	1160000	542	0.0455
								717	1150000	541.5	0.046
								718	1150000	541	0.0465
								719	1160000	540.5	0.0469
								720	1160000	540	0.0472
								721	1160000	539.5	0.0476
								722	1160000	539	0.0481
								723	1150000	538.5	0.0485
								724	1160000	538	0.049
								725	1150000	537.5	0.0493
								726	1150000	537	0.0498
								727	1150000	536.5	0.0501
								728	1150000	536	0.0505
								729	1150000	535.5	0.0508
								730	1140000	535	0.0493
								731	1140000	534.5	0.0497
								732	1150000	534	0.0499
								733	1130000	533.5	0.0503
								734	1130000	533	0.0506
								735	1130000	532.5	0.051
								736	1120000	532	0.0513
								737	1120000	531.5	0.0517
								738	1120000	531	0.052
								739	1120000	530.5	0.0523
								740	1120000	530	0.0513
								741	1120000	529.5	0.0517
								742	1120000	529	0.0521
								743	1120000	528.5	0.0524
								744	1120000	528	0.0528
								745	1110000	527.5	0.0531
								746	1110000	527	0.0535
								747	1100000	526.5	0.0538
								748	1100000	526	0.0542
								749	1100000	525.5	0.0545
								750	1090000	525	0.0541
								751	1100000	524.5	0.0546
								752	1090000	524	0.0548
								753	1090000	523.5	0.0552
								754	1090000	523	0.0555
								755	1080000	522.5	0.0558
								756	1080000	522	0.0563
								757	1080000	521.5	0.0565
								758	1080000	521	0.057
								759	1090000	520.5	0.0574
								760	1080000	520	0.0576
								761	1070000	519.5	0.0579
								762	1070000	519	0.0585
								763	1070000	518.5	0.0589
								764	1060000	518	0.0593
								765	1060000	517.5	0.0596
								766	1050000	517	0.0601
								767	1040000	516.5	0.0607
								768	1040000	516	0.061
								769	1030000	515.5	0.0614
								770	1030000	515	0.0612
								771	1030000	514.5	0.0617
								772	1020000	514	0.062
								773	1010000	513.5	0.0625
								774	1000000	513	0.0628
								775	1010000	512.5	0.0633
								776	992920	512	0.0638
								777	989850	511.5	0.0641
								778	984340	511	0.0645
								779	981070	510.5	0.065
								780	978550	510	0.064
								781	968610	509.5	0.0644
								782	973320	509	0.065
								783	961780	508.5	0.0655
								784	955610	508	0.0658
								785	944530	507.5	0.0663
								786	943900	507	0.0668
								787	935520	506.5	0.0673
								788	927150	506	0.0679
								789	918750	505.5	0.0683
								790	914910	505	0.0662
								791	909380	504.5	0.0668
								792	903470	504	0.0672
								793	901960	503.5	0.0677
								794	896480	503	0.0682
								795	893730	502.5	0.0687
								796	885350	502	0.069
								797	879140	501.5	0.0696
								798	864360	501	0.0701
								799	863900	500.5	0.0705
								800	853840	500	0.0663
								801	852410	499.5	0.0668
								802	843920	499	0.0672
								803	830600	498.5	0.0676
								804	827570	498	0.0681
								805	817780	497.5	0.0685
								806	809350	497	0.0689
								807	804440	496.5	0.0693
								808	792480	496	0.0697
								809	782050	495.5	0.0701
								810	770540	495	0.0732
								811	760740	494.5	0.0735
								812	753130	494	0.074
								813	738050	493.5	0.0744
								814	725710	493	0.0748
								815	715730	492.5	0.0752
								816	697810	492	0.0755
								817	688180	491.5	0.0761
								818	678460	491	0.0765
								819	653180	490.5	0.077
								820	640200	490	0.0768
								821	625520	489.5	0.0772
								822	607530	489	0.0776
								823	593140	488.5	0.0781
								824	567790	488	0.0786
								825	548470	487.5	0.0792
								826	525910	487	0.0795
								827	505450	486.5	0.0801
								828	478990	486	0.0805
								829	458370	485.5	0.0811
								830	433570	485	0.0755
								831	409990	484.5	0.0763
								832	388330	484	0.0768
								833	361720	483.5	0.0775
								834	337090	483	0.0781
								835	316140	482.5	0.0788
								836	290450	482	0.0792
								837	271790	481.5	0.0799
								838	251870	481	0.0804
								839	232590	480.5	0.0811
								840	216210	480	0.0837
								841	201120	479.5	0.0842
								842	180310	479	0.0849
								843	167480	478.5	0.0855
								844	154110	478	0.086
								845	140730	477.5	0.0867
								846	129160	477	0.0873
								847	116680	476.5	0.0879
								848	104440	476	0.0884
								849	96940	475.5	0.089
								850	86580	475	0.0865
										474.5	0.0871
										474	0.0877
										473.5	0.0882
										473	0.0887
										472.5	0.0892
										472	0.0897
										471.5	0.0902
										471	0.0907
										470.5	0.0912
										470	0.0907
										469.5	0.0912
										469	0.0918
										468.5	0.0922
										468	0.0928
										467.5	0.0932
										467	0.0938
										466.5	0.0943
										466	0.0949
										465.5	0.0954
										465	0.0931
										464.5	0.0936
										464	0.0944
										463.5	0.095
										463	0.0958
										462.5	0.0962
										462	0.0971
										461.5	0.0978
										461	0.0986
										460.5	0.0992
										460	0.0973
										459.5	0.098
										459	0.0989
										458.5	0.0998
										458	0.1008
										457.5	0.1015
										457	0.1024
										456.5	0.1032
										456	0.1042
										455.5	0.1049
										455	0.1122
										454.5	0.1129
										454	0.1138
										453.5	0.1146
										453	0.1156
										452.5	0.1163
										452	0.1172
										451.5	0.1178
										451	0.1186
										450.5	0.1194
										450	0.1097
										449.5	0.1103
										449	0.1112
										448.5	0.1119
										448	0.1128
										447.5	0.1135
										447	0.1143
										446.5	0.1151
										446	0.1159
										445.5	0.1166
										445	0.1175
										444.5	0.1183
										444	0.1192
										443.5	0.1201
										443	0.121
										442.5	0.1218
										442	0.1227
										441.5	0.1236
										441	0.1246
										440.5	0.1255
										440	0.1321
										439.5	0.133
										439	0.134
										438.5	0.1349
										438	0.136
										437.5	0.137
										437	0.1381
										436.5	0.1391
										436	0.1402
										435.5	0.1413
										435	0.1382
										434.5	0.1392
										434	0.1403
										433.5	0.1413
										433	0.1424
										432.5	0.1433
										432	0.1444
										431.5	0.1454
										431	0.1463
										430.5	0.1474
										430	0.1498
										429.5	0.1508
										429	0.1519
										428.5	0.1528
										428	0.154
										427.5	0.1551
										427	0.1562
										426.5	0.1572
										426	0.1583
										425.5	0.1593
										425	0.1616
										424.5	0.1626
										424	0.1638
										423.5	0.1649
										423	0.1661
										422.5	0.1673
										422	0.1674
										421.5	0.1686
										421	0.1699
										420.5	0.1711
										420	0.1764
										419.5	0.1775
										419	0.1789
										418.5	0.1803
										418	0.1817
										417.5	0.183
										417	0.1844
										416.5	0.1859
										416	0.1874
										415.5	0.1888
										415	0.1928
										414.5	0.1945
										414	0.1958
										413.5	0.1973
										413	0.1987
										412.5	0.2002
										412	0.2017
										411.5	0.203
										411	0.2046
										410.5	0.206
										410	0.2074
										409.5	0.2089
										409	0.2105
										408.5	0.2119
										408	0.2134
										407.5	0.2148
										407	0.2165
										406.5	0.2182
										406	0.2198
										405.5	0.2215
										405	0.2267
										404.5	0.2284
										404	0.2303
										403.5	0.232
										403	0.234
										402.5	0.2357
										402	0.2376
										401.5	0.2396
										401	0.2416
										400.5	0.2435
										400	0.2512
										399.5	0.253
										399	0.255
										398.5	0.257
										398	0.259
										397.5	0.2612
										397	0.2632
										396.5	0.2653
										396	0.2673
										395.5	0.2695
										395	0.2679
										394.5	0.2699
										394	0.2718
										393.5	0.2738
										393	0.276
										392.5	0.2781
										392	0.2803
										391.5	0.2824
										391	0.2845
										390.5	0.2867
										390	0.2907
										389.5	0.293
										389	0.2954
										388.5	0.2976
										388	0.3001
										387.5	0.3026
										387	0.305
										386.5	0.3077
										386	0.3102
										385.5	0.3128
										385	0.322
										384.5	0.3246
										384	0.3275
										383.5	0.3301
										383	0.3331
										382.5	0.3359
										382	0.3387
										381.5	0.3415
										381	0.3444
										380.5	0.3473
										380	0.3453
										379.5	0.348
										379	0.3509
										378.5	0.3539
										378	0.3567
										377.5	0.3597
										377	0.3626
										376.5	0.3655
										376	0.3685
										375.5	0.3713
										375	0.3758
										374.5	0.3786
										374	0.3816
										373.5	0.3848
										373	0.3879
										372.5	0.391
										372	0.3943
										371.5	0.3974
										371	0.4009
										370.5	0.4042
										370	0.4152
										369.5	0.4187
										369	0.4222
										368.5	0.4258
										368	0.4295
										367.5	0.4332
										367	0.4369
										366.5	0.4408
										366	0.4446
										365.5	0.4485
										365	0.4464
										364.5	0.4505
										364	0.4544
										363.5	0.4581
										363	0.462
										362.5	0.4658
										362	0.4697
										361.5	0.4736
										361	0.4774
										360.5	0.4812
										360	0.4855
										359.5	0.4894
										359	0.493
										358.5	0.497
										358	0.501
										357.5	0.505
										357	0.5093
										356.5	0.5132
										356	0.5174
										355.5	0.5214
										355	0.532
										354.5	0.536
										354	0.5404
										353.5	0.5446
										353	0.549
										352.5	0.553
										352	0.5573
										351.5	0.5614
										351	0.5655
										350.5	0.5697
										350	0.5668
										349.5	0.5708
										349	0.5751
										348.5	0.5792
										348	0.5831
										347.5	0.5874
										347	0.5915
										346.5	0.5957
										346	0.5996
										345.5	0.6039
										345	0.6101
										344.5	0.6144
										344	0.6187
										343.5	0.6228
										343	0.6271
										342.5	0.6313
										342	0.6357
										341.5	0.64
										341	0.6441
										340.5	0.6486
										340	0.6617
										339.5	0.666
										339	0.6702
										338.5	0.6743
										338	0.6781
										337.5	0.6823
										337	0.6863
										336.5	0.6903
										336	0.6943
										335.5	0.6982
										335	0.6944
										334.5	0.6983
										334	0.7024
										333.5	0.7061
										333	0.7101
										332.5	0.7142
										332	0.7183
										331.5	0.7224
										331	0.7266
										330.5	0.7305
										330	0.7323

## Sheet: Figure S2
Supplementary Fig. 2. The exocytosis of PSiNPs analyzed by ICP-OES.
		Exocytosis of PSiNPs
	Time (h)	#1	#2	#3
	1	34.15	36.59	31.97
	2	58.63	61.46	55.75
	3	86.69	87.61	83.14
	6	93.95	95.72	88.94
	18	97.55	96.58	93.45

[truncated: 31 more sheets: Figure s4, Figure S8, Figure S10, Figure S11, Figure S12, Figure S13, Figure S14, Figure S15, Figure S16, Figure S18, Figure S19, Figure S20, Figure S22, Figure S23, Figure S24, Figure S25, Figure S26, Figure S29, Figure S31, Figure S32 …]
